# Supplementary material for: A Possible Inhibitory Role of Sialic Acid on MUC1 in Peritoneal Dissemination of Clear Cell-Type Ovarian Cancer Cells
Source: Molecules. 2021 Oct 1;26(19):5962. doi: 10.3390/molecules26195962 (PMC8512441; doi:10.3390/molecules26195962)
Supplement: Supplementary file 1 [file molecules-26-05962-s001.zip]

Archive with 1 entries (1 files):
- molecules-1384497-supplementary.pdf
